# Supplementary material for: Population attributable fraction of risk factors for anemia among children aged 6–59 months: A multilevel complex data analysis using modified poisson regression model in Sub-Saharan Africa
Source: PLoS One. 2025 Jun 25;20(6):e0324835. doi: 10.1371/journal.pone.0324835 (PMC12194221; doi:10.1371/journal.pone.0324835)
Supplement: S1 File — (DO) [file pone.0324835.s001.do]

*************do file for data extraction
gen wt = v005/1000000
ta hw57
ta v116
ta v116, nol
recode v116 (min/28=1 "improved")(else=0 "unimproved"), gen(Toilet_type)
ta v113
ta v113, nol
recode v113 (11 12 13 14 31 41 51 71=1 "improved")(else=0 "unimproved"), gen(water_source)
save "\\ad.monash.edu\home\User065\gtes0003\Desktop\Enana\PAF\Appended data.dta", replace
ta hw57
drop if hw57==.
save "\\ad.monash.edu\home\User065\gtes0003\Desktop\Enana\PAF\Anemia data_SSA.dta"
ta hw57
ta v157
ta v157, nol
recode v157 (1/3=1 "yes")(else=0 "no"), gen(newspaper)
recode v158 (1/3=1 "yes")(else=0 "no"), gen(listening_radio)
recode v159 (1/3=1 "yes")(else=0 "no"), gen(watching_tv)
gen media = newspaper+ listening_radio+ watching_tv
recode media (0=0 "no")(else=1 "yes"), gen(media_exposure)
tab v106
gen education = v106
gen wealth_status=v190
ta hw70
recode hw70 (min/-201=1 "yes")(else=0 "no"), gen(stunting)
recode hw71 (min/-201=1 "yes")(else=0 "no"), gen(underweight)
recode hw72 (min/-201=1 "yes")(else=0 "no"), gen(wasting)
ta h11
gen diarrhea_hx = h11
gen fever_hx = h22
ta m60
ta m70
ta m18
ta m18, nol
gen birth_size = m18
replace birth_size = 8 if birth_size==.
rename v151 sex_household_head
recode v201 (min/4=0 "<5 births")(else=1 "5 births and above"), gen(parity)
recode v137 (1/2=0 "1 or 2")(else=1 "> 2"), gen(number_U5_children)
tab v136
recode v136 (2/4=0 "2-4")(5/7=1 "5-7")(else=2 ">=8"), gen(number_HH_Size)
save "\\ad.monash.edu\home\User065\gtes0003\Desktop\Enana\PAF\Anemia data_SSA.dta", replace
rename v025 residence
ta v404
ta v502
ta v502, nol
recode v502 (0 2=0 "Not married")(1=1 "married"), gen(marital_status)
recode v502 (0 2=0 "Not married")(1=1 "married"), gen(marital_status)
rename v714 employment_status
ta b0
ta b0, nol
recode b0 (0=0 "No")(1/3=1 "yes"), gen(twin_birth)
ta b11
recode b11 (min/24=0 "<=24 months")(25/max=1 "> 24 months")(else=2 "first birth"), gen(Birth_spacing)
save "\\ad.monash.edu\home\User065\gtes0003\Desktop\Enana\PAF\Anemia data_SSA.dta", replace
ta hw57
ta hw57, nol
recode hw57 (4=0 "no")(1/3=1 "yes"), gen(anemia_U5_Children)
save "\\ad.monash.edu\home\User065\gtes0003\Desktop\Enana\PAF\Anemia data_SSA.dta", replace
ta v000
encode v000, gen(country)
ta country, nol
save "\\ad.monash.edu\home\User065\gtes0003\Desktop\Enana\PAF\Anemia data_SSA.dta", replace
recode country (1=1 "Angola")(2=2 "Burkina faso")(3=3 "Benin")(4=4 "Burundi")(5=5 "Dr Congo")(6=6 "Cote d'Ivoire")(7=7 "Cameroon")(8=8 "Ethiopia")(9=9 "Gabon")(10=10 "Ghana")(11=11 "Gambia")(12=12 "Guinea")(13=13 "Liberia")(14=14 "Lesotho")(15=15 "Madagascar")(16=16 "Mali")(17=17 "Mauritania")(18=18 "Malawi")(19=19 "Mozambique")(20=20 "Nigeria")(21=21 "Rwanda")(22=22 "Serra Leone")(23=23 "Togo")(24=24 "Tanzania")(25=25 "South Africa")(26=26 "Zambia")(27=27 "Zimbabwe"), gen(Country)
save "\\ad.monash.edu\home\User065\gtes0003\Desktop\Enana\PAF\Anemia data_SSA.dta", replace
recode v012 (15/24=0 "15 - 24 years")(25/34=1 "25 - 34 years")(35/max=2 "> = 35 years"), gen(maternal_age)
ta hw1
recode hw1 (6/11 = 0 "6 - 11 months")(12/23=1 "12 - 23 months")(24/59 = 2 "24 - 59 months"), gen(child_age)
save "\\ad.monash.edu\home\User065\gtes0003\Desktop\Enana\PAF\Anemia data_SSA.dta", replace
***************************
ta v106 [iw=wt]
ta v106 anemia_U5_Children [iw=wt]
ta v106 anemia_U5_Children [iw=wt], row
proportion v106 anemia_U5_Children [iw=wt]
tab v106, nol
proportion anemia_U5_Children [iw=wt] if v106==0
proportion anemia_U5_Children [iw=wt] if v106==1
proportion anemia_U5_Children [iw=wt] if v106==2
proportion anemia_U5_Children [iw=wt] if v106==3
meglm anemia_U5_Children i.v106 ||  Country:, family(poisson) link(log) eform
meglm anemia_U5_Children ib(3).v106 ||  Country:, family(poisson) link(log) eform
meglm anemia_U5_Children ib(3).v106 i.v190 i.v025||  Country:, family(poisson) link(log) eform
punaf, at(v190=1) eform
ta v190, nol
punaf, at(v190=5) eform
proportion v190 anemia_U5_Children [iw=wt]
ta v190 anemia_U5_Children [iw=wt], row
ta v190 anemia_U5_Children , row
regpar, at(v106=0) subpop(if v106==2)
************Do file for PAF of anemia among U5 
capture program drop compute_paf
program define compute_paf, rclass
    melogit anemia_U5_Children i.history_fever i.perceived_birth_size i.History_diarrhea i.maternal_Anemia i.maternal_age || Country:, or
    predict p1, pr
    local factors history_fever perceived_birth_size History_diarrhea maternal_Anemia maternal_age
    foreach var in `factors' {
        // Get mean probability with and without the factor
        quietly {
            summarize p1 if `var' == 1
            local mean_p1 = r(mean)
            
            summarize p1 if `var' == 0
            local mean_p0 = r(mean)
        }
        // Calculate PAF for the factor
        local paf = (`mean_p1' - `mean_p0') / `mean_p1'
        
        // Store PAF in r() macro
        return scalar paf_`var' = `paf'
        matrix PAFs = nullmat(PAFs) \ "`var'" `paf'
    }
    // Store the PAF values in r() return structure
    matrix list PAFs
    forvalues i=1/`=rowsof(PAFs)' {
        local varname = PAFs[`i', 1]
        local paf = PAFs[`i', 2]
        return scalar r(paf_`varname') = `paf'
    }
end
compute_paf
display "PAF for history_fever: " r(paf_history_fever)
display "PAF for perceived_birth_size: " r(paf_perceived_birth_size)
display "PAF for History_diarrhea: " r(paf_History_diarrhea)
display "PAF for maternal_Anemia: " r(paf_maternal_Anemia)
display "PAF for maternal_age: " r(paf_maternal_age)
bootstrap r(paf_history_fever) r(paf_perceived_birth_size) r(paf_History_diarrhea) r(paf_maternal_Anemia) r(paf_maternal_age), reps(1000): compute_paf
